# Supplementary material for: Roles of RRM2 and RRM2B in pyrimidine stress responses and differentiation of acute myeloid leukemia cells
Source: Cell Death Discov. 2026 Apr 24;12:271. doi: 10.1038/s41420-026-03105-y (PMC13243657; doi:10.1038/s41420-026-03105-y)
Supplement: Supplementary file 2 — Supplementary Data 1 Metabolomics data - Independent Experiment 1 [file 41420_2026_3105_MOESM2_ESM.csv]

Cell Line,Condition,Replicate,sarcosine+ Sum Area,alanine+ Sum Area,choline+ Sum Area,4-aminobutyrate+ Sum Area,dimethylglycine+ Sum Area,serine+ Sum Area,cytosine+ Sum Area,Creatinine+ Sum Area,proline+ Sum Area,indole+ Sum Area,betaine+ Sum Area,valine+ Sum Area,threonine+ Sum Area,purine+ Sum Area,nicotinamide+ Sum Area,thymine+ Sum Area,DL-Pipecolic acid+ Sum Area,N-Acetylputrescine+ Sum Area…
U937	control 24h	Sample_26	11095053	9932064	34461052	523640	3267962	323101	257125	1881920	10957362	126948	39562884	13196	769833	76829	451909	7761	78966232	115624	1908701	10266118	498138	1347559	1907274	119942	145918	9697	114078	88506	13372996	386169	62458224	508787	21336	76819	406441	310663	31994148	110987	1274003	1816643	1570138	49830412	2145850	318054	101265	458741	198785
U937	control 24h	Sample_27	10347223	9097821	26394256	508078	2654390	361551	295897	2081571	15719931	143189	39387988	17846	864071	57452	522109	16296	93374376	180050	1755616	16693259	676812	1385596	1701361	307528	205775	5434	146303	163044	19404878	284464	50714712	798743	28331	69096	571011	229761	36896796	165397	1761775	4242698	2345248	75683856	3255763	308209	70639	243815	233631
U937	control 24h	Sample_28	10111550	9208251	30021198	484761	2595595	271289	297411	1427483	10991616	110205	37818204	13972	508143	66395	494301	35696	69653200	137767	1063237	10372530	432309	738012	1873875	148644	171542	1550	88869	67545	10242599	351769	49884364	400754	42316	94721	349912	211225	27188792	150584	1102691	2146196	1638876	53484700	2305901	246196	92346	224718	126891
U937	control 24h	Sample_29	5449843	5444840	30556960	368412	2730697	301179	222616	1726171	11544086	84213	40201508	14752	437042	61304	695488	25619	69417760	182067	817595	11666515	427911	705035	1704128	169237	178518	8536	121068	92798	11894449	293391	46626960	421974	35710	39974	354843	283345	25728302	242992	1284577	2339702	1861295	55617800	2474668	351435	105146	263217	187142
U937	control 24h	Sample_30	10760547	9021651	27905332	455241	2680750	378599	339778	1526928	14998441	112191	37535904	31817	774173	58198	645287	24847	88964184	119924	1596515	15692916	687758	1153255	1435031	226363	169296	6984	114471	169257	17783002	239462	44878284	604418	389	87310	671414	247622	33032200	116811	1663969	4123674	2249600	68095536	3025986	369684	108693	238761	229452
U937	AICAr 0.2 mM	Sample_31	11060520	9705509	38279256	340211	3378659	337675	234610	2052380	12304785	88134	38824940	11253	620657	71798	500732	2867774	75174792	214201	1443092	12193240	718394	1032342	11774692	171177	123418	3103	1584276	106703	12533527	294556	53284584	485870	359051	49286	423343	307428	35220380	116809	1264260	2375621	1742276	57070024	2341558	295740	3063035	230948	110592
U937	AICAr 0.2 mM	Sample_32	9430758	8138619	28279900	288134	2533009	344299	91274	1884729	12252397	83431	31901036	19408	629694	65991	968707	3713925	64981484	103261	1122696	12152432	678369	716334	8825944	133524	179306	9307	911525	129665	11747170	169599	41773208	500028	142481	52408	561734	223660	24133180	148632	1235182	2626971	1724615	56161408	2536959	373952	2188920	241085	168816
U937	AICAr 0.2 mM	Sample_33	9817257	8980855	34249640	265612	3051130	397478	196122	2212244	15774099	85769	40520992	22517	854667	81487	731099	4149572	85467040	147150	1561910	16412952	745219	1113668	8906657	311460	215878	4658	1132940	131568	16443172	201099	43188584	698020	120288	122635	630293	218906	27968204	149864	1524489	3706779	2364752	72119896	3216713	529891	2234540	259611	222367
U937	AICAr 0.2 mM	Sample_34	10147308	9080446	28144212	261617	2628706	293797	97087	1950315	12848593	71829	36527972	21730	531827	64796	527277	3772528	62850904	152516	1087332	12075759	563942	727612	10624105	117281	140926	3107	1372306	126112	11194471	290029	41089264	477685	317676	88510	411844	229869	23280742	178994	1140555	2260095	1843758	54570432	2405822	376283	2565538	253789	142031
U937	AICAr 0.2 mM	Sample_35	9399672	8481938	21467174	303680	2067369	267924	183773	1165892	12919694	143582	32123002	15914	520173	65993	409832	3935727	64104592	187807	1058932	12523599	556542	604338	9725804	149445	140092	10867	628035	139755	12073119	216151	41452760	540444	197938	43476	352999	198025	26538524	121864	1287899	2743962	1921083	59216136	2875994	310504	2513775	233625	193344
U937	AICAr 0.5 mM	Sample_36	9838799	8269438	27380308	212680	2442559	490670	95482	2773712	20037020	120311	35450656	25617	1096530	98209	866064	20269368	123767448	205276	1998971	21493310	897816	1387680	2212182	250783	329134	5431	2313536	217312	29823518	114085	40888572	909628	18634	59368	945086	185522	39006892	185611	2236702	5081119	2898286	92035032	3762149	570560	251962	213533	279827
U937	AICAr 0.5 mM	Sample_37	9030712	8133150	15245158	222111	1424844	274511	230268	1586896	11269887	75285	28293134	24053	735662	48926	409537	15635698	78097824	148674	1461061	10412079	648799	896266	2244069	196486	140144	6208	1659842	64414	15281358	98185	37966644	477714	34138	86142	470087	265603	34433080	159114	1289450	1913937	1690278	50798288	2259776	237917	227779	288459	169192
U937	AICAr 0.5 mM	Sample_38	9760441	8462759	18034934	239096	1669287	279169	97809	1870634	12991689	128446	29336150	20950	811822	52770	387631	16499900	82343312	187034	1719090	12179420	754108	1179394	2279011	167362	177036	775	2482590	147905	16193700	126888	45928764	596613	61698	87689	507060	194915	36816748	210456	1515436	2687311	1821801	61345908	2704092	304674	254173	288081	162213
U937	AICAr 0.5 mM	Sample_39	7751172	6715791	16808250	200258	1680458	325010	176005	1992740	13783707	78431	28295470	30277	718128	27929	451392	16806010	80982576	200320	1373544	13440395	856605	1081759	2225129	248406	192878	7760	1743105	128829	17897676	143965	36748868	579531	64449	75699	383318	172389	28490624	207740	1473105	3398826	2355355	68407816	2999065	375787	218862	185474	192091
U937	AICAr 0.5 mM	Sample_40	8438869	7204456	15257709	163066	1416142	236861	139804	1490308	12471521	107111	26987972	16298	601318	64051	446093	16956168	65047776	205667	1314082	11529239	509217	818871	2009712	24856	179359	5429	1337959	91577	13532635	92353	35125008	543576	25626	102114	417880	184726	26966478	150252	1192927	2674918	1762495	54615604	2352652	307397	190996	251847	124180
U937	brequinar	Sample_41	8945977	7719710	98192656	295147	9572394	480184	86168	2062928	16991216	110206	36325280	24835	918456	75714	598726	24055	68522336	255451	1987503	16923262	866311	1346563	48887472	250054	181716	8540	133170	127680	17899350	101705	28531130	622057	26016	90410	735140	209672	35931748	127293	1725902	4103716	2293366	73002128	3335938	474004	16113815	206922	237612
U937	brequinar	Sample_42	8777105	8335486	122276040	284638	10715703	479649	116457	1499020	17611066	146358	38223368	29891	929280	93509	804895	9314	71708440	241471	1742281	18023328	883421	1489141	64698588	271722	207253	10862	79944	168799	17518020	153346	32096790	699979	10864	70618	673150	242186	37663912	145991	1979138	4194196	2517936	76586336	3519701	517000	18462020	211879	246064
U937	brequinar	Sample_43	8414729	7252983	96311240	281155	9198621	470094	123843	2332910	16695251	115251	35988920	30266	914553	49300	624273	20952	80733656	245359	1745048	18506474	834847	1229616	47781860	241066	268567	2328	100502	192550	20267184	92752	23990716	705968	14358	67902	796651	159108	31570396	149874	1791209	5283619	2581790	81749880	3942005	632134	15562787	188283	223922
U937	brequinar	Sample_44	9831450	8225027	146190192	353440	12641355	595209	201171	2200014	16556139	150951	45598960	24830	1000035	101660	700745	5429	90956824	239430	2343321	19014090	961038	1832451	71893816	92406	263158	10862	71009	224680	19228306	131993	38650316	784408	17078	66376	1145483	246174	46843656	97012	1829925	4580270	2560963	81432608	3443507	531015	22145338	237205	246926
U937	brequinar	Sample_45	9422566	8712304	134169328	326846	12655683	578065	166189	1834667	17605156	155604	40413680	24841	1042423	96663	705411	12803	80919360	246802	2014859	19117922	942407	1619211	63839708	266698	272058	9314	132392	225168	18240922	123059	34653808	850926	66765	82270	805069	265598	40465292	123469	1761339	4669079	2548184	81184312	3513296	631284	19587670	233344	270650
U937	C100	Sample_46	13656121	11374136	78955840	426298	7058524	704347	470200	1220393	13860999	159508	52841792	23278	1407971	90062	698572	23664	88911944	183628	2655377	13954932	767255	2133455	1936417	389873	210421	3881	72191	176636	12789587	283828	70858712	562971	25624	112171	584317	398497	25207482	173958	2240673	1687843	2240737	63680856	2903597	252657	203034	350461	249932
U937	C100	Sample_47	11144967	10006630	68753864	387844	6121329	702333	537539	1930352	18237828	132396	46407472	35713	1343423	116795	740794	0	97838400	159946	2534647	18878304	820138	1895607	1441336	462237	331075	15527	165759	201786	18278186	241091	54002896	812795	25614	197158	833881	356507	20337470	266008	2201096	3518650	2372487	78211856	2970483	482205	93896	267496	292641
U937	C100	Sample_48	13796684	12338052	95470080	418271	8818937	927416	448186	1758829	18004474	162680	61551124	35695	1677690	114875	758515	12024	120678960	191714	2974506	20335758	947103	2455167	1872906	398781	305214	12413	106313	189463	20490682	355129	84116752	791823	27552	153312	763172	544615	31458172	128458	2537914	3547465	2844058	80947944	3781762	344490	192470	383600	316722
U937	C100	Sample_49	13646223	12019172	81832728	420088	7955847	803015	512172	1832498	17783620	207242	58756552	34937	1492661	124999	885675	26384	117373680	175398	3035974	19842490	926503	2215611	1599063	269797	251510	17076	134336	227792	20456666	314482	71796248	886649	61334	165785	1147483	420856	27799694	160668	2479881	4380945	2793003	85117632	3671939	461474	129650	272927	316710
U937	C100	Sample_50	14031166	12504315	107395488	414621	10003698	1027075	521849	1807834	20319584	207322	64223600	45007	1955667	121455	1045582	18633	136094320	235543	3345776	24293922	1169220	3046536	1869817	562309	474231	22507	154535	237873	27283136	268277	87862704	1008707	35709	132324	1521750	461230	35449820	142099	3195052	5189414	3030491	94015592	4185841	467109	192965	365365	343895
MOLM-13	control 24h	Sample_51	7862315	7174827	14617600	738219	1613240	210039	100548	2096501	12338333	136284	46718120	10092	582676	43071	345512	15525	92096832	169187	1577266	10569337	515995	856579	3016343	126541	161820	9310	75279	96679	21331142	249921	41713620	391059	36079	123008	467063	72175	22753394	152132	1338726	2161439	1813768	51874696	2490722	332625	57814	132778	167637
MOLM-13	control 24h	Sample_52	8428776	7073507	14386187	836297	1387899	237515	101352	1071986	11927430	142803	47923920	16296	554717	83072	388825	33367	87129568	195573	1512380	10746456	535989	854269	3136336	280748	156459	3105	37264	101276	20941020	119918	41879184	410671	20950	69842	414805	59005	24334112	162216	1457345	1320295	1846510	52878416	2287519	376490	93510	129991	154836
MOLM-13	control 24h	Sample_53	9944055	8140334	21556662	868151	2071120	336532	227194	2073900	14679716	142866	61884108	20179	857377	88861	587101	23288	121288888	241077	1802937	13651399	677152	1292469	3092895	178241	240344	4656	104381	108294	30120786	268959	58379656	552478	28723	29116	547097	96237	29924210	101333	1733365	3132964	2196832	67419312	3009124	395938	64036	136644	194912
MOLM-13	control 24h	Sample_54	9441022	8312198	23220356	727814	2096239	269453	96672	1585715	14312638	142874	56877796	22517	794063	86954	819889	17849	120621048	193334	1884756	13556445	635213	1336202	2925817	362111	226644	9312	112596	118731	27337572	221292	56381968	566791	13969	96666	495881	97835	28964016	128899	1850274	2685283	2040346	62831152	2556336	292024	126888	198763	238294
MOLM-13	control 24h	Sample_55	9897396	8379885	22622468	767467	1926195	330839	146345	1218742	13112455	161058	51700572	21737	845311	88504	489539	24443	109964568	181234	1803248	12704875	563956	1288125	2685432	203389	215392	4658	74933	104809	25744550	214697	55886892	499424	11254	62476	449180	103267	25312030	278814	1691743	2511397	1935475	57309456	2525438	354148	108308	190610	193356
MOLM-13	AICAr 0.2 mM	Sample_56	10117226	8472288	52621348	407028	5460945	342092	291279	1682018	16293255	193650	50977924	24830	1059293	113355	331736	4746181	110973256	213420	1730368	17057194	879903	1488312	9301271	403479	253152	5431	2028485	175006	29028178	123063	31714400	651178	100564	85764	858946	108702	25951032	1584256	2279687	3567944	2445586	72550568	3237340	365454	1345774	224299	272853
MOLM-13	AICAr 0.2 mM	Sample_57	10517566	8743668	63919200	409336	6093675	383658	212823	1769110	17671654	190945	53788496	28724	1059870	100160	330150	5633792	108351208	161515	1785474	18017508	768079	1401531	8984508	313632	343491	0	2081659	146694	28851556	96677	31805014	755218	201122	67903	725541	116420	23833488	522677	2481348	3274238	2560720	73788560	3276135	474023	1176927	207324	277102
MOLM-13	AICAr 0.2 mM	Sample_58	10354381	9426050	57319556	414419	5230427	319561	121513	1901311	14929440	152907	56365160	21737	918315	119569	285426	5691573	104914280	169258	1669675	16433756	751371	1312685	9152776	238829	258593	13196	2620468	180132	25539694	143650	34164932	649816	200333	97020	794717	115644	23195800	93906	2283461	2385060	2072917	69308032	2958295	518629	1311563	192165	237519
MOLM-13	AICAr 0.2 mM	Sample_59	11908834	10585750	74560776	390552	6656362	460986	361849	2087719	17476248	234126	64357700	33372	1298373	111753	537520	5092995	124620464	217016	1823658	19803600	1050387	1613349	9974327	285869	333159	15527	3646422	217015	33514008	124169	36638832	810042	214244	90834	1004233	139702	29871256	339443	2578271	3488384	2395976	75442520	3292911	460415	1463467	206559	358794
MOLM-13	AICAr 0.2 mM	Sample_60	10366668	9175858	66218956	508093	6123416	391664	215259	1803368	15504798	226266	57932188	24830	1008208	45029	475769	5163532	106478592	197510	1573848	15727262	962668	1353097	9996685	360587	280990	5434	2704241	146350	26862500	145574	35628544	645539	232566	59782	981704	116473	24439194	198433	2065414	2654399	2225607	66827532	3059993	399067	1315953	270478	277891
MOLM-13	AICAr 0.5 mM	Sample_61	8898505	8203722	24451646	235199	2462493	421549	206809	1803239	17336292	272070	48115328	42683	1247515	117626	659850	18767078	133921008	229445	2000321	21031270	835652	1567811	1286370	419433	343656	6986	1648182	194019	41654216	81110	32495184	1118017	35715	44258	1055530	69070	17941696	350149	3203197	2453685	2289830	74777032	3220455	746571	154521	241862	363089
MOLM-13	AICAr 0.5 mM	Sample_62	10609232	8917310	35351096	310673	3170033	366048	285590	1542374	18385438	338873	61166360	33384	1515600	191705	449681	19251432	158308112	280953	2123790	22862204	955659	1953559	1917889	502311	539615	9312	1710631	210821	45830968	103275	43560288	1177169	78771	71828	1375983	140157	22372090	1203198	3770876	2245917	2572777	77174120	3507537	591563	329228	274471	497129
MOLM-13	AICAr 0.5 mM	Sample_63	10465548	8975379	35813736	375011	3472503	436303	436807	1510439	17238554	259275	62848720	52796	1471395	159945	553614	17756392	156050912	245354	2069094	23545572	872209	1962273	2286645	526860	451464	3103	1514557	195189	41770020	110249	42269136	1280006	33784	77999	1222832	107103	24979086	326248	3532610	3104517	2722391	83564784	3770660	501780	286934	282513	356105
MOLM-13	AICAr 0.5 mM	Sample_64	11666173	9908955	44715080	422560	4295528	498088	333979	1969082	19974530	392035	71282872	38411	1679216	168121	523605	22064870	196855920	257771	2595668	28912546	994878	2501455	2611498	452893	453638	4658	2283830	206054	54199540	114098	47478628	1227107	34947	113700	1441979	116417	31139866	532249	4303889	3641980	2833812	93777688	3562953	604386	366361	286002	522917
MOLM-13	AICAr 0.5 mM	Sample_65	9223716	8540037	33594676	364129	3060310	522134	396672	1363715	17666750	352206	52916652	55123	1516989	142417	469633	27190356	165022784	207331	2105888	24023068	929206	1796255	1192595	511733	409931	6984	1169825	213517	45871496	107098	38765200	1222635	61316	67945	969736	111763	22023598	132395	3862822	2939012	2507771	78915616	3172439	578755	216922	289258	517123
MOLM-13	brequinar	Sample_66	9783957	8780432	83367088	676025	7276241	442345	140893	2367301	18213834	227132	58314908	25608	1009829	75697	781887	25237	91454128	169278	1841105	18782496	883011	1759847	41333480	261358	356464	3881	162237	196353	25857962	129219	28477858	846927	24070	79150	953208	131163	16106416	366650	2041915	3299784	2163332	76476568	3626837	742010	11013831	187506	335744
MOLM-13	brequinar	Sample_67	9545573	8755562	99036400	724760	8777304	429147	115671	1373836	16899388	258973	62059612	27547	1144428	149009	485126	14750	108024320	235652	1829348	20098582	878722	2075980	35901884	239247	341719	10862	141701	184697	28431658	152562	25735752	814819	136988	82277	742970	107105	16837576	88511	2878089	2835431	2575899	76119232	3138085	550453	10434991	235936	329151
MOLM-13	brequinar	Sample_68	9806182	8750901	89411912	796290	8108430	437482	93204	1601414	16948936	145577	53532600	31828	871010	93140	736967	20962	92755032	187124	1704873	17183892	890400	1693350	39241372	228642	280618	775	171908	171200	22499226	135038	25201452	705168	71387	80745	600560	106375	14087731	321025	2176450	3012424	2513603	79320264	3500227	618010	10180180	176650	273625
MOLM-13	brequinar	Sample_69	10801598	9280342	85913832	907469	7952239	432451	137032	1933864	17552190	163373	58419484	20952	1050984	93162	644069	2326	95872024	243700	1802684	18658188	910591	1852904	43044484	355281	303634	15527	191303	180851	25574742	110971	26580056	762238	8539	128054	1024554	131945	15985419	243765	2107257	3958332	2885463	80789056	3743728	787560	11939132	181606	296132
MOLM-13	brequinar	Sample_70	10828797	9280413	84774736	826525	7585148	538424	255161	1818329	17665038	224027	64310064	27170	933959	98561	940671	19408	93742224	256504	1747290	16925792	895428	1789122	42333516	394730	274781	3103	72174	175389	23878122	143187	26404596	644984	25603	108324	786921	116417	15674973	702796	2106265	3750846	2579161	77969288	3410879	719560	11844494	212739	282659
MOLM-13	C100	Sample_71	11370458	9726375	61844240	637640	5817295	892386	194162	1113599	16816940	291850	73037200	41904	1805412	112593	719968	38412	173466192	203796	2641516	22611920	994205	2494234	2445169	312174	428938	6985	120751	187892	45303848	167324	65897520	926720	167254	85805	1272065	151416	25341782	3384479	3480549	2706516	2431566	77912320	3492570	441424	172392	240992	430138
MOLM-13	C100	Sample_72	12286860	10756396	69549056	771243	6185727	857837	257029	1759998	17689428	300801	73644944	30264	1617491	114925	661074	12811	188347840	202946	3151258	20611198	1092669	2344944	2701619	248201	342486	12418	278440	193250	44514812	248483	76049136	883942	94719	146303	1207934	187153	31871276	150576	3249157	2858421	2490864	83520832	3806160	531885	164554	172387	386780
MOLM-13	C100	Sample_73	12644157	10267813	59876232	708414	5768721	815152	325607	1596230	18726542	252283	71051288	30259	1776287	124225	681404	3880	183892496	202576	3035176	20153872	894740	2378121	2763124	275404	377447	19017	152581	176561	45656716	229831	73321464	860191	124613	89262	650827	156070	27931980	520761	2849540	2875192	2534003	78720896	3495989	607125	160667	277211	301190
MOLM-13	C100	Sample_74	13129104	11573047	77356352	843334	6775248	1011469	255112	1868576	18478828	326021	79815304	41904	2044490	116458	909036	13193	208136576	228185	3554031	24568384	1022797	3181480	2688061	452094	433423	7757	334218	236044	50033928	222375	81390064	1013786	147931	161504	1345434	197928	38143900	458351	3532797	3242179	2845584	86385136	4011535	436914	155595	284960	504091
MOLM-13	C100	Sample_75	12689719	11406996	80964592	819897	7095305	1133534	410575	1883042	19596198	328147	78821392	32587	2100086	153281	706863	19019	226261168	268142	3560560	27019074	1126090	3085177	2378120	426469	447846	14750	329172	262726	56655060	243319	77320352	1160622	146684	112925	1322885	169217	37090796	92788	4058237	3900609	2798741	92091064	3704445	592387	168800	264654	445057
MOLM-13	control 24h	Sample_76	9562857	8837177	13806821	1017661	1264841	220535	89640	1076705	11133603	114091	54547620	1550	818869	44634	557258	29879	120236952	187036	2195524	7141081	357973	1667406	1835644	203109	184057	3105	24850	19787	27819330	304777	63086800	307900	78412	13200	201539	125792	37070656	33771	1026867	796368	1637847	49601304	2212582	92743	133172	376449	218994
MOLM-13	control 24h	Sample_77	7337530	6542930	9574723	916835	895389	224410	41146	937666	11601669	110593	48171168	4655	680533	17083	535961	44253	87752208	155297	1548034	5632280	513279	1355020	1967930	142899	153740	3101	100176	31037	20415458	219640	50771860	262349	65579	48497	81507	104044	30696132	77642	725228	872565	1511548	49798812	2200070	186666	88525	318736	143579
MOLM-13	control 24h	Sample_78	6223867	5009675	12252217	928075	1048044	192948	82646	992662	10255590	90019	53329624	8922	612029	40370	491239	42702	104162832	111030	1504725	5815070	453121	1476410	1738730	309867	168899	775	67140	20571	22651516	214203	54295984	197927	68679	52006	220452	121128	34476516	379284	900501	717464	1375609	43838764	1760755	142423	125390	331160	163836
MOLM-13	control 24h	Sample_79	6915761	6062066	7729470	939878	772018	202658	50860	1006173	8284648	78378	48711120	6984	493168	38800	457463	34929	79256240	124217	1158030	3497125	458160	1226683	2042483	153319	146312	3105	99758	18230	17446960	235270	53754316	144421	39961	43864	119509	95505	31924950	904392	495537	479234	1248541	35125136	1639224	173550	112960	281345	156004
MOLM-13	control 24h	Sample_80	9768122	8443160	18882042	1270619	1802747	317629	116811	1104038	12542139	154530	67242488	6984	879962	65569	461913	67131	124583216	191691	2229847	8051737	564668	1979575	2186294	217873	295885	12035	34547	39203	29822222	321470	76819656	343622	36096	63633	265998	138930	44207064	86179	1140152	733417	1826346	53546668	2365781	192507	174690	404051	183181
[truncated: 126 more columns]
