# Supplementary material for: Roles of RRM2 and RRM2B in pyrimidine stress responses and differentiation of acute myeloid leukemia cells
Source: Cell Death Discov. 2026 Apr 24;12:271. doi: 10.1038/s41420-026-03105-y (PMC13243657; doi:10.1038/s41420-026-03105-y)
Supplement: Supplementary file 4 — Supplementary Data 3 Metabolomics data - Independent Experiment 3 [file 41420_2026_3105_MOESM4_ESM.csv]

Replicate Name,,sarcosine ,alanine ,choline ,4-aminobutyrate ,dimethylglycine ,serine ,cytosine ,Creatinine ,proline ,indole ,betaine ,valine ,threonine ,purine ,nicotinamide ,DL-Pipecolic acid ,N-Acetylputrescine ,hydroxyproline ,leucine-isoleucine ,ornithine ,asparagine ,aspartate ,adenine ,Methylcysteine ,homocysteine ,lysine ,glutamine 11.6 ,O-acetyl-L-serine ,glutamate 1.6 ,methionine ,histi…
Sample_02	AICAr 0.2 mM	8892354	6825483	19130742	360710	1678511	1173360	150239	3718020	35668280	73743	44918628	47344	995056	52003	801951	51191324	83450	2819500	13414893	991247	3114830	7332389	346172	312127	41912	80336	1128106	91201	1851725	586285	13464977	116451	30589500	109836	1437343	3560331	4115909	1115950	27953232	1503832	345819	1750041	476828	890405504	179707	1416310	1040294	824634
Sample_13	AICAr 0.2 mM	8901941	7661578	28105808	332756	2285090	1672132	234063	4001147	43177412	55105	76413352	43079	1417790	49288	1417320	58423036	110994	3842861	13145178	1439046	4306063	8325757	298410	345928	24069	69479	913825	119542	2934710	634845	20891632	202232	37257612	65990	1714215	3468059	4935437	1157592	29062466	1335204	431259	2296744	518441	999099392	249610	1693965	1298595	924504
Sample_24	AICAr 0.2 mM	8531063	7462408	25583486	343215	2227387	1034863	269798	4950486	44941504	69853	30245010	45796	1308977	56663	1625219	75943096	168828	3725589	15031879	465057	6836125	8444072	2351411	382074	35704	86939	1431409	162625	3116564	646086	15425354	145170	28060590	87715	1845688	5161231	6412372	1530985	40474248	1988105	338520	2036970	542522	982141888	350202	2014752	1713186	1329266
Sample_35	AICAr 0.2 mM	8214664	7397212	21646490	333893	1918282	1110344	217762	4036841	40790876	65196	37718876	35704	925698	46183	1467074	63411164	84620	3313318	13125693	556702	7384794	8371268	2409968	214654	24454	65993	888731	101289	1876670	616958	14582661	172340	25233492	79559	1470889	4284837	4040071	1415095	34434728	1688362	320260	1967087	480329	948150848	329223	1876077	1390656	923711
Sample_46	AICAr 0.2 mM	7872962	6361770	20504146	286512	1829552	772771	144402	3453319	35796224	49288	28749420	38418	906652	16298	1114207	51028748	102849	2899257	10410427	324900	5247819	6363224	525797	299310	38032	60937	911092	111011	2393269	518724	10324411	106736	24969744	35695	1250469	3553783	4307722	1057693	26594456	1478075	370310	1953146	296591	836447232	155261	1429542	1258922	816493
Sample_09	AICAr 0.5 mM	5885023	4979320	19522894	125757	1619862	1780686	271035	4849060	30770038	54332	21373858	71801	1371315	30270	2230049	220501648	142066	4175971	15308255	374630	10176311	827921	4379988	424371	3489	160678	2594543	49669	169251	762667	18110034	88887	21142980	112158	2039611	8129301	6584149	2161288	59657680	2892779	283733	106331	557245	559595456	183996	2353672	1900311	1415848
Sample_20	AICAr 0.5 mM	7590542	6097081	28949748	180111	2473195	2745561	327654	6481221	35666652	84607	37048648	99748	1908220	62485	2219430	287672160	179703	5425371	20703980	751772	11583475	1391910	3986596	499827	5045	256194	2846259	59781	24838	1000453	27894034	112571	30561714	399451	2397526	11486670	9094222	2545728	65900684	3380162	510845	111410	827865	693397440	328432	3411285	2596389	2146015
Sample_31	AICAr 0.5 mM	7068416	6757479	23094776	172339	2318945	2659318	301692	5952115	37437036	64033	33300988	91981	2101616	66752	2398725	308711552	230929	5165174	19685894	732332	10518734	1548223	5378183	504096	3104	250742	3231446	65961	15527	897875	23294734	132738	33598604	112172	2275271	9624238	8726064	2643595	65741860	3289939	283388	105194	846917	663265536	288824	3470920	2633285	1970977
Sample_42	AICAr 0.5 mM	8440455	7121203	22912612	205337	2400424	2619694	540990	6354970	42073868	76846	43712612	100138	2204569	32983	2885745	278021920	230930	5557716	21407784	751284	11388230	1589465	4876720	603891	12028	225129	2851954	97026	56267	1046385	18403240	121871	33263282	287234	2518549	9344613	7267214	2673661	67740544	3350243	178561	178533	860063	748848320	379350	3212416	2727061	1896002
Sample_53	AICAr 0.5 mM	8326868	7220621	23959036	195239	2175115	2145485	424880	6620377	42219512	61710	30190760	79556	1925755	76845	3002564	269336320	182022	4677309	20552474	584703	12558098	1991432	4660832	577838	11642	230934	2836096	84989	536303	1015958	24327594	175447	35841372	145148	2404109	9518677	8484655	2343160	57177648	2844103	613724	154873	771493	757362560	325741	3226751	2626360	1876434
Sample_03	brequinar	7746988	6698930	70868704	344012	7069243	662834	92779	3173508	35087384	45793	21266052	37256	921718	35322	1903024	27636804	101291	2894517	11532327	305490	3764204	44274852	770424	280277	195249	61328	694675	73364	1973544	486851	10222718	114886	21444340	214267	1244053	3556031	4103784	1429674	31834434	1723445	253061	13040553	383623	558859968	79947	1771023	1238491	1056840
Sample_14	brequinar	8524542	7520502	71688432	363433	7351598	588263	102853	3325282	38414576	43075	24949350	24060	1004235	18235	2359880	32584972	79946	3154016	12010086	279866	3490964	48228460	373393	326115	197184	48118	805390	55500	1589978	552101	10333711	111007	25493356	68301	1454141	3676412	3798551	1086805	28380498	1441661	375720	12533400	417788	647123648	83056	1614319	1556296	999480
Sample_25	brequinar	8293377	6411797	67978032	303606	5999043	517935	98203	2862462	31638844	44240	20721494	28714	784563	22516	1804382	25666688	65987	2836646	11493363	152154	3842444	42085652	626876	216203	176599	53163	836824	101306	1119530	410326	7783352	83062	18758138	126534	1228469	3227864	3373377	1263294	31456228	1577220	321753	12018269	327655	549630976	93146	1582399	1347491	934157
Sample_36	brequinar	8320201	7690634	81506120	324191	7699198	723855	103236	4077625	38079052	67141	22267212	38030	970374	42299	3003395	42187288	100922	3273098	13127736	290733	5294187	46189988	2716313	232926	229409	85384	1008233	92363	1668873	587951	13529461	104015	20837828	99351	1429462	4100595	5442218	1563634	36495136	1884258	291494	12821481	386340	647800000	97032	2101617	1653105	1116014
Sample_47	brequinar	10643999	8728696	76889848	414321	7562170	1232549	144778	4051592	42458356	62096	86186872	48127	1384291	41911	1969425	35227660	121867	3649420	14268582	830599	3391433	54316768	686923	319123	223960	73750	1190026	71022	1126755	610335	16328039	126919	30415982	114485	1708555	3675353	4950611	1186732	33362756	1640223	349741	15997970	427158	654540480	131580	2322897	1626382	1136239
Sample_04	C100	8283831	7262366	27504520	392539	2374470	1240323	724233	3383499	40838884	65201	40070000	41136	1415025	18242	2029949	67479488	95469	4105497	13762100	471692	6181681	1011061	1167986	332321	6596	76458	1022458	82283	1515259	644585	10988329	142447	28184246	69864	1690748	3491685	3585052	1250900	29539634	1466917	222824	46179	474528	738534848	125363	1734757	1210851	904310
Sample_15	C100	10243021	9666044	39282812	556943	3562080	1477763	986111	4496078	57396976	91593	43975484	59764	1943627	65982	3343904	84742144	130016	4792849	17081028	453417	6658302	1374332	1551113	336214	6210	79944	791969	103628	6369983	751834	15405269	274089	42825644	102455	2069441	4242730	5431121	1294684	34787600	1752482	434756	26781	587964	913886848	404555	2272205	1849628	1147030
Sample_26	C100	11808049	10672067	46989164	465993	4597345	1900442	855429	4926467	66530416	90042	55017468	59764	2302824	60936	2863944	130130848	139331	5832487	21242402	747446	10081853	2302342	3668101	552629	13194	121863	1697461	141671	3226730	913036	14188822	252328	46277840	202988	2670257	5375470	4459850	1637869	43526364	2265794	154834	22522	679001	973546816	609675	2778850	1961164	1455935
Sample_37	C100	10592894	9178844	38079884	469096	3477105	1049999	710513	3452524	53347120	62875	34294496	40361	1522818	58600	1810727	86218000	83444	4559682	15832255	295389	5342189	1421454	1035427	309051	777	61316	920860	142050	3650787	652370	14753742	218942	41409524	112940	1732641	3789872	5537128	1079851	31425672	1512426	261242	16310	567031	879132736	225140	1741525	1416760	941511
Sample_48	C100	9819263	8588870	27424130	464827	2746528	1029068	698962	3855415	50839652	46175	33790856	48510	1477747	56279	2672728	73537856	73741	4220529	14398905	222399	6750089	986597	1688144	323031	1941	53555	671633	177760	3117745	686158	13378412	210772	38129436	261618	1483293	3773306	4225060	1412507	29632274	1381043	406761	12426	472588	874624576	292698	1599365	1471121	1012627
Sample_01	control	4930338	4212715	17415270	180118	1788405	1908488	116444	5326141	20068280	65978	35155816	60931	1226057	43854	1009090	146017760	138174	4823866	17276534	697331	8851768	318456	2510940	419714	0	163782	1908795	63642	412860	714075	20158802	51223	16233155	139721	1864291	7685076	6368036	2217409	50519888	2300613	228214	12808	629575	463266752	55497	2803960	2178995	1473873
Sample_12	control	7494039	6090318	20821728	348670	1877204	2130555	225955	5473054	29300044	76065	28321738	90428	1355887	43466	2533510	216861296	186681	5397001	17210570	446802	10919383	904797	6359159	496189	5431	147485	2249075	156799	48120	960106	22149118	140894	23628838	164178	2120675	3625593	8372004	2074198	56898296	2782385	399774	10860	665260	665899072	137013	3501327	2504544	1610096
Sample_23	control	7331059	6157006	14163360	441513	1272647	922651	327673	3569072	29457160	47736	25981832	47730	970728	24452	1937077	81084952	109067	3236785	11837560	247245	6088269	1510689	1588551	184370	7374	59393	766796	109057	3877813	516363	11792155	124202	24832224	121085	1447584	3680855	4248144	1095817	28590516	1447247	301592	28328	364561	743606848	129650	1532163	1124911	855635
Sample_34	control	4065162	3677427	6116256	195643	608942	359459	104026	1791714	13561388	52392	11304018	30267	457362	19793	645990	34383896	48918	1631255	7208087	74523	2422476	559376	325356	132746	7762	41148	397681	74129	819704	357118	3659860	48899	9249969	23277	691649	2086170	2140709	888322	19726200	952421	270126	388	176236	341473280	35706	855645	595069	485963
Sample_45	control	7322180	6397943	11576070	570077	950763	1068344	359947	3616975	27227852	51225	32720326	32600	1130192	49289	2033799	82879728	105176	3353219	11138166	265499	6575982	1037599	1738075	292686	2327	72572	934562	170393	1635119	521773	7439999	125750	25076766	98576	1555725	4037662	3924765	1157507	28234956	1452376	120299	12818	408424	733016832	188265	1351991	1061640	866944
[truncated: 156 more columns]
